# Supplementary material for: Construction of a Glycaemia-Based Signature for Predicting Acute Kidney Injury in Ischaemic Stroke Patients after Endovascular Treatment
Source: J Clin Med. 2022 Jul 3;11(13):3865. doi: 10.3390/jcm11133865 (PMC9267863; doi:10.3390/jcm11133865)
Supplement: Supplementary file 1 [file jcm-11-03865-s001.zip]

Archive with 1 entries (1 files):
- jcm-1768277-supplementary.pdf
